# Supplementary material for: A Lupin (Lupinus angustifolius) Protein Hydrolysate Exerts Anxiolytic-Like Effects in Western Diet-Fed ApoE−/− Mice
Source: Int J Mol Sci. 2022 Aug 29;23(17):9828. doi: 10.3390/ijms23179828 (PMC9456304; doi:10.3390/ijms23179828)
Supplement: Supplementary file 1 [file ijms-23-09828-s001.zip]

Archive with 9 entries (8 files):
- ijms-1857643-supplementary/
- ijms-1857643-supplementary/ijms-1857643-supplementary material.pdf
- ijms-1857643-supplementary/Table S3.xlsx
- ijms-1857643-supplementary/VideoS1.mp4
- ijms-1857643-supplementary/VideoS2.mp4
- ijms-1857643-supplementary/VideoS3.mp4
- ijms-1857643-supplementary/VideoS4.mp4
- ijms-1857643-supplementary/VideoS5.mp4
- ijms-1857643-supplementary/VideoS6.mp4
