# Supplementary material for: A Lupin (Lupinus angustifolius) Protein Hydrolysate Exerts Anxiolytic-Like Effects in Western Diet-Fed ApoE−/− Mice
Source: Int J Mol Sci. 2022 Aug 29;23(17):9828. doi: 10.3390/ijms23179828 (PMC9456304; doi:10.3390/ijms23179828)
Supplement: Supplementary file 1 [file ijms-23-09828-s001.zip › ijms-1857643-supplementary/Table S3.xlsx]

## Sheet: peptide IDs
Sequence	Protein Group Accessions	MH+ [Da]
AATSPVKQVFRGIPA	F5B8V7	1541.88
AATSPVKQVFRGIPAE	F5B8V7	1670.93
ADENQRNFLAGSEDNVIRQL	F5B8W2;A0A1J7G5F6;F5B8W3;F5B8W1	2289.12
AFNVDEEIINRL	F5B8V7	1432.74
AFNVDEEIINRLQ	F5B8V7	1560.8
AFNYPADKVDEIFSR	A0A4P1RIP9	1771.86
AHIPGVVEL	A0A4P1RMC5	934.536
AKNPLDLLPPSKL	A0A4P1QP27	1405.84
ALIQRPSITDPFAQ	A0A1J7G4N6	1556.85
ALNIDEDTVHKL	F5B8V8	1367.72
ALPLDVVAH	F5B8V6	934.536
ARDIWNIEPVKLP	A0A1J7I151	1550.88
ASDALDKLRFL	A0A4P1RRI4	1248.7
ATRTILFL	A0A4P1RE09;A0A4P1RQK2	934.573
AYNDEDLIRIL	A0A1J7HUX7	1334.7
DFLVDHIDFSDETDTK	A0A4P1QWQ4	1896.85
DIWDPFQDFPLR	A0A4P1QV48	1548.75
DLAATSPVKQVFRGIPA	F5B8V7	1770
DLAATSPVKQVFRGIPAE	F5B8V7	1899.04
DLAATSPVKQVFRGIPAEVL	F5B8V7	2111.19
DQQRQQDEQEEEEEEVRRY	B0YJF7	2523.1
DQQRQQDEQEEEYEQGEEEVRRY	B8Q5G0	3000.29
DTTSLLNQLDPSPRRFYIA	F5B8V7	2207.15
DYHDVFMPY	A0A4P1RE09	1186.49
EEEEEEEEEPRQR	F5B8V7	1717.72
EETVRSIELPGLL	A0A1J7HK42	1455.81
EGLKVISPPTLRPR	F5B8V6	1562.94
EINEGALLLPHYNSK	F5B8W2;B0YJF7;F5B8W1;B8Q5G0	1697.89
EQEEEYEQGEEEVRRY	B8Q5G0	2101.89
EQSHQDEGVIVR	F5B8W2;A0A1J7G5F6;F5B8W3;F5B8W1;B8Q5G0	1396.68
ERLKQIVRVK	F5B8V7	1268.82
EVKEGLKVISPPTLRPR	F5B8V6	1919.14
FAEEDKKVKERIDAR	A0A4P1QS49	1833.98
FEDNAGVIVNPK	A0A1J7HK98	1302.67
FIEINEGALLLPHYNSK	F5B8W2;F5B8W1	1958.05
FIEINEGGLLLPHYNSK	A0A1J7G5F6	1944.03
FLVPPPQSQLR	F5B8V6	1281.74
FNVDEEIINRL	F5B8V7	1361.71
FREGDIIAIPPGIPY	F5B8V7	1657.9
FTEINEGALLLPHYNSK	B0YJF7;B8Q5G0	1946
FVMDSPDDVWRIS	A0A4P1RSN4	1566.73
FVVDMPGLK	A0A4P1QWQ4	1005.54
GAILRLLL	A0A1J7GRE7	868.598
GERPSQGIGETISQY	A0A1J7IAA6	1621.78
GGAPSVDLILDKN	Q42369	1298.69
GHAPISLPNQLF	A0A4P1RSN4	1293.69
GKMDVDQDLRDVEVS	A0A4P1R354	1705.8
GLHLPSYTNYPQ	F5B8V7;F5B8V8	1389.68
GLHLPSYTNYPQIIM	F5B8V8	1746.89
GLHLPSYTNYPQL	F5B8V7;F5B8V8	1502.77
GLHLPSYTNYPQLIF	F5B8V7	1762.92
GLKVISPPTLRPR	F5B8V6	1433.9
GLTFPGSTEDVERL	F5B8W2	1520.76
GNFYEITPDRNPQVQ	F5B8W3	1777.86
GNIFDGIQRPL	A0A1J7IPK2	1229.67
GQNPLFPRIL	A0A1J7HUZ4	1154.67
GRQGEEQEEESESEQE	F5B8V7	1879.74
GRQGEEQEEESESEQEGRGQ	F5B8V7	2277.95
GRQQEQQLEGELE	F5B8X0	1543.74
GVLIPDQGIALR	A0A1J7IB35	1251.74
GVSRIIGVDLVPN	A0A1J7HUZ4	1338.77
HFWQVDKGHTLPL	A0A4P1QZY1	1577.82
HHEEEEEEEEW	F5B8V6	1511.56
HHEEEEEEEEWS	F5B8V6	1598.59
HHEEEEEEEEWSH	F5B8V6	1735.65
HHEEEEEEEEWSHQ	F5B8V6	1863.71
HIDFSDETDTK	A0A4P1QWQ4	1307.57
HLHTDEEIRFA	A0A1J7HAK7	1367.67
HLPSYTNYPQIIM	F5B8V8	1576.78
HLPSYTNYPQIIM	F5B8V8	1592.78
IADPTRADLYNPTAGRIS	F5B8V8	1931
IDIGVPDEVGRL	A0A4P1RB37	1282.7
IDLGSSFPRLF	A0A4P1R809	1251.67
IDTTNLDNQLDQIPRRF	F5B8V6	2059.06
IDTTNLDNQLDQIPRRFYL	F5B8V6	2335.2
IDTTNLDNQLDQIPRRFYLS	F5B8V6	2422.24
IERVLLGDDELQ	B8Q5G0	1399.75
IERVLLGDDELQE	B8Q5G0	1528.79
IERVLLGDDELQEN	B8Q5G0	1642.83
IFPGSAEDVERL	F5B8W3;F5B8W1	1332.68
IFPGSAEDVERLI	F5B8W3;F5B8W1	1445.76
IFPGSAEDVERLIK	F5B8W1	1573.85
IFPGSAEDVERLIR	F5B8W3	1601.87
IFPGSAEDVERLIRNQ	F5B8W3	1843.97
IIREPGPLPGL	A0A1J7G4N6	1161.7
IIRVEEGLGVISPK	F5B8V8	1509.9
ILNPDDNQDLRVV	F5B8W3	1510.79
ILNPDDNQNLR	F5B8W2;B0YJF7;A0A1J7G5F6;F5B8W1;B8Q5G0	1311.67
ILNPDDNQNLRVA	B8Q5G0	1481.77
ILNPDDNQNLRVV	F5B8W2;B0YJF7;A0A1J7G5F6;F5B8W1	1509.8
IMLQLVILP	A0A4P1RN27	1039.65
INEGGLLLPH	A0A1J7G5F6	1062.59
IQRPSITDPFAQ	A0A1J7G4N6	1372.72
ISERIVILP	A0A4P1QPQ5	1039.65
ISPPTLRPR	F5B8V6	1036.63
ITLIDTTNLDNQLDQIPRRF	F5B8V6	2386.28
KAKNELRDSFKLL	A0A4P1R0V6	1561.91
KDPNYVDEEDEEEEDVKGF	A0A394D990	2285.96
KEEEEEEDEPRSRE	F5B8V7	1790.77
KFLVPPPQSQLR	F5B8V6	1409.83
KFVVDMPGLK	A0A4P1QWQ4	1133.64
KFYGKNPLESEDLSRIV	A0A4P1QZ06	1995.06
KFYPIDMDDGVEVR	A0A4P1RA46	1683.8
KGERILVL	A0A1J7HE31	927.6
KGILDKIKDKLPGHHN	A0A4P1QYM6	1813.04
KIGGLPVVEGPKKRIIGNL	A0A4P1R8F7	1988.24
KISGGAPSVDLIL	Q42369	1269.74
KLAIPINNPGKL	B8Q5G0	1277.8
KLRHNIGQSTSPDAYNPQAGRL	F5B8V6	2423.27
KLRHNIGQSTSPDAYNPQAGRLK	F5B8V6	2551.36
KNNNPYKFLVPPPQSQ	F5B8V6	1870.98
KNNNPYKFLVPPPQSQLR	F5B8V6	2140.17
KTNDLAATSPVKQVFRGIPAE	F5B8V7	2242.22
KTNDLAATSPVKQVFRGIPAEVL	F5B8V7	2454.38
KTNDQATTSPLKQVFRGIPAE	F5B8V8	2301.22
KVISPPTLRPR	F5B8V6	1263.79
LAGSEDNVIRQL	F5B8W2;A0A1J7G5F6;F5B8W3;F5B8W1	1314.7
LDIVIPTIR	A0A1J7H0Z2	1039.65
LENVIRDAVTY	A0A1J7GA13	1292.69
LEVPTIDLK	A0A394DF71	1027.61
LGARILL	A0A4P1R959	755.514
LGNKVTKEKLLDSIE	A0A1J7HGK1	1686.97
LGNKVTKEKLLDSIEGH	A0A1J7HGK1	1881.04
LIDTTNLDNQLDQIPRRFYL	F5B8V6	2448.29
LIDTTNLDNQLDQIPRRFYLS	F5B8V6	2535.32
LIFPGSAEDVERL	F5B8W3;F5B8W1	1445.77
LIFPGSAEDVERLIR	F5B8W3	1714.95
LIFPGSAEDVERLIRNQ	F5B8W3	1957.05
LIFTEISEGALLLPHYNSK	F5B8W3	2145.16
LIQRPSITDPFAQ	A0A1J7G4N6	1485.81
LKLPEGSNDVLLK	A0A1J7IM68	1425.83
LNIDEDTVHKL	F5B8V8	1296.68
LQRLLLI	A0A1J7HYZ3	868.598
LTFPGSAQDVERL	B0YJF7	1432.74
LTFPGSIEDVERL	B8Q5G0	1475.77
LTFPGSIEDVERLIK	B8Q5G0	1716.96
LTFTEINEGALLLPHYNSK	B0YJF7;B8Q5G0	2160.14
LVPPPQSQLR	F5B8V6	1134.66
MFPGIADRM	A0A1J7FNK7	1037.49
NALEPDNRIE	F5B8V8	1170.58
NALEPDNRVE	F5B8V7	1156.56
NARLSEGDIL	F5B8W3	1087.58
NDEDLIRIL	A0A1J7HUX7	1100.59
NHPEVVAEEPWYGIE	A0A394D9J7	1768.81
NLDNQLDQIPR	F5B8V6	1325.68
NLDNQLDQIPRRFY	F5B8V6	1791.91
NMVDPDEKDSTGNLPSRAL	A0A4P1R4M4	2058.98
NNNPYKFLVPPPQSQLR	F5B8V6	2012.07
NQQRQQDEQEVEEVRSY	F5B8W3	2164.98
NQRNFLAGSEDNVIKQL	B8Q5G0	1946.01
NQRNFLAGSEDNVIRQL	F5B8W2;A0A1J7G5F6;F5B8W3;F5B8W1	1974.02
NVDEEIINRL	F5B8V7	1214.64
NVDEEIINRLQ	F5B8V7	1342.7
NVVRDIEKVGSGS	A0A4P1R9Q2	1359.72
NVVRDIEKVGSGSGK	A0A4P1R9Q2	1544.84
NVVRDIEKVGSGSGKTSRPVTIA	A0A4P1R9Q2	2370.33
NWVFPDQALPNDLIKR	A0A4P1RE09	1926.02
NYPADKVDEIFSR	A0A4P1RIP9	1553.76
PDQALPNDLIKR	A0A4P1RE09	1379.76
PGLTIGDTIPNLE	A0A4P1R4M4	1339.71
PGSAEDVERL	F5B8W3;F5B8W1	1072.53
PGSAEDVERLIR	F5B8W3	1341.71
PGSIEDVERL	B8Q5G0	1114.57
PGSIEDVERLIK	B8Q5G0	1355.75
PGSVEDVERL	A0A1J7G5F6	1100.56
QDEQEEEYEQGEEEVRRY	B8Q5G0	2344.97
QGDIIRVPSGTPVYL	A0A4P1RIP9	1614.89
QGREEEEEEEEEEE	F5B8V6	1779.67
QGREEEEEEEEEEEE	F5B8V6	1908.72
QIIRLLL	A0A394D9Z4	868.598
QIIRVEEGLGVISPK	F5B8V8	1637.96
QLRILIL	A0A4P1QP48	868.598
QNPDERLKQIVRVK	F5B8V7	1723
QNPNERIKQIIRVE	F5B8V8	1736.98
QRLLLLL	A0A1J7GLV7	868.598
QRQQDEQEEEYEQGEEEVRRY	B8Q5G0	2757.19
QVEDPQINDDEVLIR	A0A4P1RMG0	1782.89
RADLYNPNAGRIS	F5B8V7	1446.74
RAQGEEGEEEEEETSTR	F5B8V7	1965.83
RAQGEEGEEEEEETSTRVR	F5B8V7	2221
RDSFGNDIIKDL	A0A1J7HUX7	1392.71
REGDIIAIPPGIPY	F5B8V7	1510.83
REPGPVEGGTTIIAF	A0A1J7G4N6	1543.81
RGLSIISPKSQEEEEEEEEEPRQR	F5B8V7	2884.39
RHRPHHHEEEEEEEEWSHQ	F5B8V6	2547.08
RHRRAQGEEGEEEEEETSTR	F5B8V7	2415.09
RIGPVELPYTL	A0A4P1RE09	1257.72
RIIGIDIDSK	A0A1J7FVK4	1129.66
RIIGVDLVPN	A0A1J7HUZ4	1095.65
RLINEPVEGGEGNLL	A0A1J7HWX4	1609.86
RLLPEQGTEEYDEM	A0A4P1RE09	1709.77
RLLPEQGTEEYDEMVK	A0A4P1RE09	1936.93
RPSITDPFAQ	A0A1J7G4N6	1131.58
RREEEKEEEEEEDEPRSR	F5B8V7	2361.06
RREEEKEEEEEEDEPRSRE	F5B8V7	2490.1
RRLLPEQGTEEYDEMVK	A0A4P1RE09	2093.03
RRQEEEEEEEEWQPR	B8Q5G0	2058.91
RTTRHRRAQGEEGEEEEEETSTR	F5B8V7	2773.29
RVLLGDDELQEN	B8Q5G0	1400.7
SARLSEGDIF	F5B8W2;B0YJF7;F5B8W1	1094.55
SDALDKIRFL	A0A4P1RRI4	1177.66
SDKLSKGDVFIIPA	B8Q5G0	1489.83
SDKLSKGDVFIIPAGHPL	B8Q5G0	1894.05
SEDNVIRQL	A0A1J7G5F6;F5B8W2;F5B8W3;F5B8W1	1073.56
SELSGKRPLFGPDLPQTE	A0A1J7HBL1	1971.02
SGVSRIIGVDLVPN	A0A1J7HUZ4	1425.81
SHQDEGVIVR	F5B8W2;A0A1J7G5F6;F5B8W3;F5B8W1;B8Q5G0	1139.58
SIEDPFDQDDWEHY	A0A1J7FW36	1795.71
SIIEEFPRLVTW	A0A1J7HTK9	1489.81
SIISPKSQEEEEEEEEEPRQR	F5B8V7	2558.19
SIRAGLQFPVGRIG	A0A4P1R144	1470.86
SIRALPLDVVAH	F5B8V6	1290.76
SKGDVFIIPAGHPL	B8Q5G0	1450.81
SKISPLPVL	A0A4P1RQK2	953.604
SLLNQLDPSPR	F5B8V7	1239.67
SPKSQEEEEEEEEEPRQR	F5B8V7	2245
SPVKQVFRGIPAE	F5B8V7	1427.81
SPVKQVFRGIPAEVL	F5B8V7	1639.96
SQEEEEEEEEEPRQR	F5B8V7	1932.81
SRDEDLFLPGPDSY	A0A4P1RIP9	1610.73
SRIIGVDLVPN	A0A1J7HUZ4	1182.69
SSNIIRFF	A0A4P1RP06	983.531
SVLSPEELLAVR	A0A1J7I030	1312.75
SYILNPDDNQDLRV	F5B8W3	1661.81
SYILNPDDNQDLRVV	F5B8W3	1760.88
SYILNPDDNQNLR	F5B8W2;B0YJF7;A0A1J7G5F6;F5B8W1;B8Q5G0	1561.75
SYILNPDDNQNLRVA	B8Q5G0	1731.87
SYILNPDDNQNLRVV	A0A1J7G5F6;F5B8W2;B0YJF7;F5B8W1	1759.9
SYQDEGVIVR	B0YJF7	1165.58
TEINEGALLLPHYNSK	B0YJF7;B8Q5G0	1798.93
TEISEGALLLPHYNSK	F5B8W3	1771.93
TFPGSAQDVERL	B0YJF7	1319.66
TFPGSAQDVERLIK	B0YJF7	1560.84
TFPGSIEDVERL	B8Q5G0	1362.69
TFPGSIEDVERLI	B8Q5G0	1475.77
TFPGSIEDVERLIK	B8Q5G0	1603.87
TFPGSIEDVERLIKNQ	B8Q5G0	1845.98
TFPGSTEDVERL	F5B8W2	1350.65
TFPGSTEDVERLI	F5B8W2	1463.73
TFPGSTEDVERLIK	F5B8W2	1591.84
TFPGSVEDVERL	A0A1J7G5F6	1348.68
TFPGSVEDVERLI	A0A1J7G5F6	1461.76
TFPGSVEDVERLIK	A0A1J7G5F6	1589.85
THYEEIQRIL	F5B8W3	1301.69
TSLDFPILR	F5B8V6	1061.6
TSLDFPILRWL	F5B8V6	1360.77
TSPDAYNPQAGRL	F5B8V6	1389.68
TVGNVGEKIKKPFESITK	A0A1J7IAA6	1975.12
VDEEIINRL	F5B8V7	1100.59
VDHIDFSDETDTK	A0A4P1QWQ4	1521.67
VEQGLVKEPVFSF	A0A394D859	1478.79
VFPDQALPNDLIK	A0A4P1RE09	1469.8
VFPDQALPNDLIKR	A0A4P1RE09	1625.91
VFRGIPAEVL	F5B8V7;F5B8V8	1100.65
VGEIISRF	A0A4P1RVL2	920.518
VGGKIIREPGPLPGL	A0A1J7G4N6	1502.91
VGGKIIREPGPLPGLK	A0A1J7G4N6	1631
VKEGLKVISPPTLRPR	F5B8V6	1790.1
VKRGLSIISPKSQEEEEEEEEEPRQR	F5B8V7	3111.56
VNFPIISDPKRE	A0A4P1R4M4	1414.77
VPIPVPLPF	A0A4P1QRT1	978.602
VQIVGDDLLVTNPK	A0A1J7FW36	1510.85
VTKEKLLDTITGH	A0A1J7HWZ3	1454.82
VVDEGEGNYELVGIR	B0YJF7;A0A1J7G5F6;F5B8W3;F5B8W1;B8Q5G0	1648.81
VVVNIPVTVK	A0A1J7HWZ3	1067.68
WLPPWLDAH	A0A4P1QYJ0	1134.58
WQEQEEEEEEKEEPRQR	F5B8V8	2288.01
WVFPDQALPNDLIKR	A0A4P1RE09	1811.98
YEGGIKLPLDVI	A0A4P1RE09	1316.75
YEGGIKLPLDVIST	A0A4P1RE09	1504.83
YEGGIKLPTNVL	A0A4P1RQK2	1303.73
YFREGDIIAIPPGIPY	F5B8V7	1820.96
YILNPDDNQDLRVV	F5B8W3	1673.85
YILNPDDNQNLR	A0A1J7G5F6;F5B8W2;B0YJF7;F5B8W1;B8Q5G0	1474.73
YILNPDDNQNLRVA	B8Q5G0	1644.83
YILNPDDNQNLRVV	F5B8W2;B0YJF7;A0A1J7G5F6;F5B8W1	1672.86
YSLAPLVPRL	A0A1J7HFP8	1128.68
YSLKPLVPRLS	A0A1J7HFV8	1272.77

## Sheet: protein IDs
Accession	Description
A0A1J7FNK7	Uncharacterized protein OS=Lupinus angustifolius OX=3871 GN=TanjilG_20560 PE=3 SV=1 - [A0A1J7FNK7_LUPAN]
A0A1J7FVK4	S-(hydroxymethyl)glutathione dehydrogenase OS=Lupinus angustifolius OX=3871 GN=TanjilG_27256 PE=3 SV=1 - [A0A1J7FVK4_LUPAN]
A0A1J7FW36	Phosphopyruvate hydratase OS=Lupinus angustifolius OX=3871 GN=TanjilG_30891 PE=3 SV=1 - [A0A1J7FW36_LUPAN]
A0A1J7G4N6	Glyoxalase I OS=Lupinus angustifolius OX=3871 GN=TanjilG_23749 PE=3 SV=1 - [A0A1J7G4N6_LUPAN]
A0A1J7G5F6	Cupin type-1 domain-containing protein OS=Lupinus angustifolius OX=3871 GN=TanjilG_19230 PE=4 SV=1 - [A0A1J7G5F6_LUPAN]
A0A1J7GA13	Histone H4 OS=Lupinus angustifolius OX=3871 GN=TanjilG_02368 PE=3 SV=1 - [A0A1J7GA13_LUPAN]
A0A1J7GLV7	Uncharacterized protein OS=Lupinus angustifolius OX=3871 GN=TanjilG_25708 PE=4 SV=1 [A0A1J7GLV7_LUPAN]
A0A1J7GRE7	Uncharacterized protein OS=Lupinus angustifolius OX=3871 GN=TanjilG_13633 PE=4 SV=1 [A0A1J7GRE7_LUPAN]
A0A1J7H0Z2	UDP-arabinopyranose mutase OS=Lupinus angustifolius OX=3871 GN=TanjilG_29964 PE=3 SV=1 - [A0A1J7H0Z2_LUPAN]
A0A1J7HAK7	1,2-dihydroxy-3-keto-5-methylthiopentene dioxygenase OS=Lupinus angustifolius OX=3871 GN=TanjilG_20518 PE=3 SV=1 - [A0A1J7HAK7_LUPAN]
A0A1J7HBL1	Phosphoenolpyruvate carboxylase OS=Lupinus angustifolius OX=3871 GN=TanjilG_22696 PE=3 SV=1 - [A0A1J7HBL1_LUPAN]
A0A1J7HE31	AAA domain-containing protein OS=Lupinus angustifolius OX=3871 GN=TanjilG_22910 PE=4 SV=1 - [A0A1J7HE31_LUPAN]
A0A1J7HFP8	Phosphoglycerate kinase OS=Lupinus angustifolius OX=3871 GN=TanjilG_12206 PE=3 SV=1 - [A0A1J7HFP8_LUPAN]
A0A1J7HFV8	Phosphoglycerate kinase OS=Lupinus angustifolius OX=3871 GN=TanjilG_12207 PE=3 SV=1 - [A0A1J7HFV8_LUPAN]
A0A1J7HGK1	Uncharacterized protein OS=Lupinus angustifolius OX=3871 GN=TanjilG_12794 PE=4 SV=1 - [A0A1J7HGK1_LUPAN]
A0A1J7HK42	EF1_GNE domain-containing protein OS=Lupinus angustifolius OX=3871 GN=TanjilG_14172 PE=3 SV=1 - [A0A1J7HK42_LUPAN]
A0A1J7HK98	Uncharacterized protein OS=Lupinus angustifolius OX=3871 GN=TanjilG_00355 PE=3 SV=1 - [A0A1J7HK98_LUPAN]
A0A1J7HTK9	Uncharacterized protein OS=Lupinus angustifolius OX=3871 GN=TanjilG_18677 PE=4 SV=1 - [A0A1J7HTK9_LUPAN]
A0A1J7HUX7	Annexin OS=Lupinus angustifolius OX=3871 GN=TanjilG_02799 PE=3 SV=1 - [A0A1J7HUX7_LUPAN]
A0A1J7HUZ4	Uncharacterized protein OS=Lupinus angustifolius OX=3871 GN=TanjilG_01875 PE=3 SV=1 - [A0A1J7HUZ4_LUPAN]
A0A1J7HWX4	Ubiquitin receptor RAD23 OS=Lupinus angustifolius OX=3871 GN=TanjilG_18317 PE=3 SV=1 - [A0A1J7HWX4_LUPAN]
A0A1J7HWZ3	Uncharacterized protein OS=Lupinus angustifolius OX=3871 GN=TanjilG_18626 PE=4 SV=1 - [A0A1J7HWZ3_LUPAN]
A0A1J7HYZ3	Uncharacterized protein OS=Lupinus angustifolius OX=3871 GN=TanjilG_19369 PE=4 SV=1 - [A0A1J7HYZ3_LUPAN]
A0A1J7I030	Annexin OS=Lupinus angustifolius OX=3871 GN=TanjilG_21069 PE=3 SV=1 - [A0A1J7I030_LUPAN]
A0A1J7I151	Alpha-1,4 glucan phosphorylase OS=Lupinus angustifolius OX=3871 GN=TanjilG_32470 PE=3 SV=1 - [A0A1J7I151_LUPAN]
A0A1J7IAA6	Uncharacterized protein OS=Lupinus angustifolius OX=3871 GN=TanjilG_27357 PE=4 SV=1 - [A0A1J7IAA6_LUPAN]
A0A1J7IB35	Thioredoxin-dependent peroxiredoxin OS=Lupinus angustifolius OX=3871 GN=TanjilG_31109 PE=4 SV=1 - [A0A1J7IB35_LUPAN]
A0A1J7IM68	ADH_N_2 domain-containing protein OS=Lupinus angustifolius OX=3871 GN=TanjilG_26738 PE=4 SV=1 - [A0A1J7IM68_LUPAN]
A0A1J7IPK2	V-ATPase 69 kDa subunit (Fragment) OS=Lupinus angustifolius OX=3871 GN=TanjilG_02418 PE=3 SV=1 - [A0A1J7IPK2_LUPAN]
A0A394D859	Uncharacterized protein OS=Lupinus angustifolius OX=3871 GN=TanjilG_27205 PE=3 SV=1 - [A0A394D859_LUPAN]
A0A394D990	Uncharacterized protein OS=Lupinus angustifolius OX=3871 GN=TanjilG_30889 PE=4 SV=1 - [A0A394D990_LUPAN]
A0A394D9J7	Glutamine synthetase OS=Lupinus angustifolius OX=3871 GN=TanjilG_02132 PE=3 SV=1 - [A0A394D9J7_LUPAN]
A0A394D9Z4	Uncharacterized protein OS=Lupinus angustifolius OX=3871 GN=TanjilG_08242 PE=4 SV=1 [A0A394D9Z4_LUPAN]
A0A394DF71	Fe2OG dioxygenase domain-containing protein OS=Lupinus angustifolius OX=3871 GN=TanjilG_06364 PE=3 SV=1 - [A0A394DF71_LUPAN]
A0A4P1QP27	Uncharacterized protein OS=Lupinus angustifolius OX=3871 GN=TanjilG_08925 PE=4 SV=1 - [A0A4P1QP27_LUPAN]
A0A4P1QP48	Protein kinase domain-containing protein OS=Lupinus angustifolius OX=3871 GN=TanjilG_08930 PE=3 SV=1 - [A0A4P1QP48_LUPAN]
A0A4P1QPQ5	Uncharacterized protein OS=Lupinus angustifolius OX=3871 GN=TanjilG_26556 PE=4 SV=1 [A0A4P1QPQ5_LUPAN]
A0A4P1QRT1	Methylmalonate-semialdehyde dehydrogenase (CoA acylating) OS=Lupinus angustifolius OX=3871 GN=TanjilG_20801 PE=3 SV=1 - [A0A4P1QRT1_LUPAN]
A0A4P1QS49	Uncharacterized protein OS=Lupinus angustifolius OX=3871 GN=TanjilG_04853 PE=4 SV=1 - [A0A4P1QS49_LUPAN]
A0A4P1QV48	SHSP domain-containing protein OS=Lupinus angustifolius OX=3871 GN=TanjilG_23824 PE=3 SV=1 - [A0A4P1QV48_LUPAN]
A0A4P1QWQ4	SHSP domain-containing protein OS=Lupinus angustifolius OX=3871 GN=TanjilG_09847 PE=3 SV=1 - [A0A4P1QWQ4_LUPAN]
A0A4P1QYJ0	Uncharacterized protein OS=Lupinus angustifolius OX=3871 GN=TanjilG_12541 PE=4 SV=1 - [A0A4P1QYJ0_LUPAN]
A0A4P1QYM6	Uncharacterized protein OS=Lupinus angustifolius OX=3871 GN=TanjilG_12301 PE=3 SV=1 - [A0A4P1QYM6_LUPAN]
A0A4P1QZ06	Aldehyde dehydrogenase OS=Lupinus angustifolius OX=3871 GN=TanjilG_12702 PE=3 SV=1 - [A0A4P1QZ06_LUPAN]
A0A4P1QZY1	Uncharacterized protein OS=Lupinus angustifolius OX=3871 GN=TanjilG_16799 PE=3 SV=1 - [A0A4P1QZY1_LUPAN]
A0A4P1R0V6	Uncharacterized protein OS=Lupinus angustifolius OX=3871 GN=TanjilG_32288 PE=4 SV=1 - [A0A4P1R0V6_LUPAN]
A0A4P1R144	Histone H2A OS=Lupinus angustifolius OX=3871 GN=TanjilG_17187 PE=3 SV=1 - [A0A4P1R144_LUPAN]
A0A4P1R354	Uncharacterized protein OS=Lupinus angustifolius OX=3871 GN=TanjilG_27505 PE=3 SV=1 - [A0A4P1R354_LUPAN]
A0A4P1R4M4	Peroxiredoxin OS=Lupinus angustifolius OX=3871 GN=TanjilG_09648 PE=3 SV=1 - [A0A4P1R4M4_LUPAN]
A0A4P1R809	Uncharacterized protein OS=Lupinus angustifolius OX=3871 GN=TanjilG_00827 PE=4 SV=1 - [A0A4P1R809_LUPAN]
A0A4P1R8F7	Uncharacterized protein OS=Lupinus angustifolius OX=3871 GN=TanjilG_08620 PE=4 SV=1 - [A0A4P1R8F7_LUPAN]
A0A4P1R959	Uncharacterized protein OS=Lupinus angustifolius OX=3871 GN=TanjilG_23318 PE=3 SV=1 - [A0A4P1R959_LUPAN]
A0A4P1R9Q2	Peptidyl-prolyl cis-trans isomerase OS=Lupinus angustifolius OX=3871 GN=TanjilG_23401 PE=3 SV=1 - [A0A4P1R9Q2_LUPAN]
A0A4P1RA46	Poly [ADP-ribose] polymerase OS=Lupinus angustifolius OX=3871 GN=TanjilG_23651 PE=4 SV=1 - [A0A4P1RA46_LUPAN]
A0A4P1RB37	Uncharacterized protein OS=Lupinus angustifolius OX=3871 GN=TanjilG_04094 PE=4 SV=1 - [A0A4P1RB37_LUPAN]
A0A4P1RE09	Lipoxygenase OS=Lupinus angustifolius OX=3871 GN=TanjilG_05964 PE=3 SV=1 - [A0A4P1RE09_LUPAN]
A0A4P1RIP9	Uncharacterized protein OS=Lupinus angustifolius OX=3871 GN=TanjilG_28374 PE=4 SV=1 - [A0A4P1RIP9_LUPAN]
A0A4P1RMC5	Uncharacterized protein OS=Lupinus angustifolius OX=3871 GN=TanjilG_21267 PE=3 SV=1 - [A0A4P1RMC5_LUPAN]
A0A4P1RMG0	PKS_ER domain-containing protein OS=Lupinus angustifolius OX=3871 GN=TanjilG_08010 PE=4 SV=1 - [A0A4P1RMG0_LUPAN]
A0A4P1RN27	Glutathione transferase OS=Lupinus angustifolius OX=3871 GN=TanjilG_21280 PE=3 SV=1 [A0A4P1RN27_LUPAN]
A0A4P1RP06	Uncharacterized protein OS=Lupinus angustifolius OX=3871 GN=TanjilG_33023 PE=3 SV=1 - [A0A4P1RP06_LUPAN]
A0A4P1RQK2	Lipoxygenase OS=Lupinus angustifolius OX=3871 GN=TanjilG_04445 PE=3 SV=1 - [A0A4P1RQK2_LUPAN]
A0A4P1RRI4	HATPase_c domain-containing protein OS=Lupinus angustifolius OX=3871 GN=TanjilG_19144 PE=3 SV=1 - [A0A4P1RRI4_LUPAN]
A0A4P1RSN4	Peptidase A1 domain-containing protein OS=Lupinus angustifolius OX=3871 GN=TanjilG_22621 PE=3 SV=1 - [A0A4P1RSN4_LUPAN]
A0A4P1RVL2	Nucleoside diphosphate kinase OS=Lupinus angustifolius OX=3871 GN=TanjilG_25269 PE=3 SV=1 - [A0A4P1RVL2_LUPAN]
B0YJF7	Conglutin beta (Fragment) OS=Lupinus angustifolius OX=3871 PE=2 SV=1 - [B0YJF7_LUPAN]
B8Q5G0	Conglutin beta OS=Lupinus angustifolius OX=3871 PE=2 SV=1 - [B8Q5G0_LUPAN]
F5B8V6	Conglutin alpha 1 OS=Lupinus angustifolius OX=3871 GN=CONALPHA PE=1 SV=1 - [CONA1_LUPAN]
F5B8V7	Conglutin alpha 2 OS=Lupinus angustifolius OX=3871 GN=TanjilG_32393 PE=1 SV=1 - [CONA2_LUPAN]
F5B8V8	Conglutin alpha 3 OS=Lupinus angustifolius OX=3871 GN=TanjilG_01206 PE=1 SV=1 - [CONA3_LUPAN]
F5B8W1	Conglutin beta 3 OS=Lupinus angustifolius OX=3871 GN=BETA3 PE=1 SV=1 - [CONB3_LUPAN]
F5B8W2	Conglutin beta 4 OS=Lupinus angustifolius OX=3871 GN=BETA4 PE=1 SV=1 - [CONB4_LUPAN]
F5B8W3	Conglutin beta 5 OS=Lupinus angustifolius OX=3871 GN=BETA5 PE=1 SV=1 - [CONB5_LUPAN]
F5B8X0	Conglutin delta 3 OS=Lupinus angustifolius OX=3871 PE=2 SV=2 - [COND3_LUPAN]
Q42369	Gamma conglutin 1 OS=Lupinus angustifolius OX=3871 GN=LOC109345795 PE=1 SV=1 - [CONG1_LUPAN]
